# Supplementary material for: Impact of Swabbing Location, Self-Swabbing, and Food Intake on SARS-CoV-2 RNA Detection
Source: Microorganisms. 2024 Mar 15;12(3):591. doi: 10.3390/microorganisms12030591 (PMC10976265; doi:10.3390/microorganisms12030591)
Supplement: Supplementary file 1 [file microorganisms-12-00591-s001.zip]

Archive with 1 entries (1 files):
- microorganisms-2914818-supplementary.pdf
